# Supplementary material for: The Effect of Drenching (Very) Low Birth Weight Piglets with a Dense, Concentrated Milk Replacer at Farms with Differing Farrowing Management
Source: Animals (Basel). 2022 Dec 23;13(1):63. doi: 10.3390/ani13010063 (PMC9817849; doi:10.3390/ani13010063)
Supplement: Supplementary file 1 [file animals-13-00063-s001.zip]

Archive with 1 entries (1 files):
- animals-2029484-supplementary.pdf
